# Supplementary material for: A 23-year bibliometric analysis of the development of global research on hereditary renal carcinoma
Source: Front Oncol. 2024 Jun 3;14:1364997. doi: 10.3389/fonc.2024.1364997 (PMC11180816; doi:10.3389/fonc.2024.1364997)
Supplement: Supplementary file 1 [file Table_1.xlsx]

## Sheet: savedrecs
Top 100 articles
Title	Authors	Source Title	Publication Date	Publication Year	Volume	Issue	Beginning Page	Ending Page	DOI	Total Citations	Average per Year
A mitochondrial paradigm of metabolic and degenerative diseases, aging, and cancer: A dawn for evolutionary medicine	Wallace, DC	ANNUAL REVIEW OF GENETICS	2005	2005	39		359	407	10.1146/annurev.genet.39.110304.095751	2417	127.21
The 2016 WHO Classification of Tumours of the Urinary System and Male Genital Organs-Part A: Renal, Penile, and Testicular Tumours	Moch, Holger; Cubilla, Antonio L.; Humphrey, Peter A.; Reuter, Victor E.; Ulbright, Thomas M.	EUROPEAN UROLOGY	JUL 2016	2016	70	1	93	105	10.1016/j.eururo.2016.02.029	1875	234.38
WNT signalling pathways as therapeutic targets in cancer	Anastas, Jamie N.; Moon, Randall T.	NATURE REVIEWS CANCER	JAN 2013	2013	13	1	11	26	10.1038/nrc3419	1486	135.09
Germline mutations in <i>FH</i> predispose to dominantly inherited uterine fibroids, skin leiomyomata and papillary renal cell cancer	Tomlinson, IPM; Alam, NA; Rowan, AJ; Barclay, E; Jaeger, EEM; Kelsell, D; Leigh, I; Gorman, P; Lamlum, H; Rahman, S; Roylance, RR; Olpin, S; Bevan, S; Barker, K; Hearle, N; Houlston, RS; Kiuru, M; Lehtonen, R; Karhu, A; Vilkki, S; Laiho, P; Eklund, C; Vierimaa, O; Aittomäki, K; Hietala, M; Sistonen, P; Paetau, A; Salovaara, R; Herva, R; Launonen, V; Aaltonen, LA	NATURE GENETICS	APR 2002	2002	30	4	406	410	10.1038/ng849	1113	50.59
Iron and cancer: more ore to be mined	Torti, Suzy V.; Torti, Frank M.	NATURE REVIEWS CANCER	MAY 2013	2013	13	5	342	355	10.1038/nrc3495	1018	92.55
von Hippel-Lindau disease	Lonser, RR; Glenn, GM; Walther, M; Chew, EY; Libutti, SK; Linehan, WM; Oldfield, EH	LANCET	JUN 14 2003	2003	361	9374	2059	2067	10.1016/S0140-6736(03)13643-4	991	47.19
Hypoxia inducible factor-α binding and ubiquitylation by the von Hippel-Lindau tumor suppressor protein	Cockman, ME; Masson, N; Mole, DR; Jaakkola, P; Chang, GW; Clifford, SC; Maher, ER; Pugh, CW; Ratcliffe, PJ; Maxwell, PH	JOURNAL OF BIOLOGICAL CHEMISTRY	AUG 18 2000	2000	275	33	25733	25741	10.1074/jbc.M002740200	864	36
Comprehensive Molecular Characterization of Papillary Renal-Cell Carcinoma	Linehan, W. Marston; Spellman, Paul T.; Ricketts, Christopher J.; Creighton, Chad J.; Fei, Suzanne S.; Davis, Caleb; Wheeler, David A.; Murray, Bradley A.; Schmidt, Laura; Vocke, Cathy D.; Peto, Myron; Al Mamun, Abu Amar M.; Shinbrot, Eve; Sethi, Anurag; Brooks, Samira; Rathmell, W. Kimryn; Brooks, Angela N.; Hoadley, Katherine A.; Robertson, A. Gordon; Brooks, Denise; Bowlby, Reanne; Sadeghi, Sa…	NEW ENGLAND JOURNAL OF MEDICINE	JAN 14 2016	2016	374	2	135	145	10.1056/NEJMoa1505917	834	104.25
Oxygen Sensing, Hypoxia-Inducible Factors, and Disease Pathophysiology	Semenza, Gregg L.	ANNUAL REVIEW OF PATHOLOGY: MECHANISMS OF DISEASE, VOL 9	2014	2014	9		47	71	10.1146/annurev-pathol-012513-104720	787	78.7
The International Society of Urological Pathology (ISUP) Vancouver Classification of Renal Neoplasia	Srigley, John R.; Delahunt, Brett; Eble, John N.; Egevad, Lars; Epstein, Jonathan I.; Grignon, David; Hes, Ondrej; Moch, Holger; Montironi, Rodolfo; Tickoo, Satish K.; Zhou, Ming; Argani, Pedram	AMERICAN JOURNAL OF SURGICAL PATHOLOGY	OCT 2013	2013	37	10	1469	1489		767	69.73
Hepcidin and iron homeostasis	Ganz, Tomas; Nemeth, Elizabeta	BIOCHIMICA ET BIOPHYSICA ACTA-MOLECULAR CELL RESEARCH	SEP 2012	2012	1823	9	1434	1443	10.1016/j.bbamcr.2012.01.014	735	61.25
Role of <i>VHL</i> gene mutation in human cancer	Kim, WY; Kaelin, WG	JOURNAL OF CLINICAL ONCOLOGY	DEC 15 2004	2004	22	24	4991	5004	10.1200/JCO.2004.05.061	734	36.7
HIF overexpression correlates with biallelic loss of fumarate hydratase in renal cancer: Novel role of fumarate in regulation of HIF stability	Isaacs, JS; Jung, YJ; Mole, DR; Lee, S; Torres-Cabala, C; Chung, YL; Merino, M; Trepel, J; Zbar, B; Toro, J; Ratcliffe, PJ; Linehan, WM; Neckers, L	CANCER CELL	AUG 2005	2005	8	2	143	153	10.1016/j.ccr.2005.06.017	713	37.53
The Epidemiology of Renal Cell Carcinoma	Ljungberg, Borje; Campbell, Steven C.; Cho, Han Yong; Jacqmin, Didier; Lee, Jung Eun; Weikert, Steffen; Kiemeney, Lambertus A.	EUROPEAN UROLOGY	OCT 2011	2011	60	4	615	621	10.1016/j.eururo.2011.06.049	705	54.23
Accumulation of Krebs cycle intermediates and over-expression of HIF1α in tumours which result from germline <i>FH</i> and <i>SDH</i> mutations	Pollard, PJ; Brière, JJ; Alam, NA; Barwell, J; Barclay, E; Wortham, NC; Hunt, T; Mitchell, M; Olpin, S; Moat, SJ; Hargreaves, IP; Heales, SJ; Chung, YL; Griffiths, JR; Dalgleish, A; McGrath, JA; Gleeson, MJ; Hodgson, SV; Poulsom, R; Rustin, P; Tomlinson, IPM	HUMAN MOLECULAR GENETICS	AUG 1 2005	2005	14	15	2231	2239	10.1093/hmg/ddi227	678	35.68
Distinct clinical features of paraganglioma syndromes associated with SDHB and SDHD gene mutations	Neumann, HPH; Pawlu, C; Peczkowska, M; Bausch, B; MeWhinney, SR; Muresan, M; Buchta, M; Franke, G; Klisch, J; Bley, TA; Hoegerle, S; Boedeker, CC; Opocher, G; Schipper, J; Januszewicz, A; Eng, C	JAMA-JOURNAL OF THE AMERICAN MEDICAL ASSOCIATION	AUG 25 2004	2004	292	8	943	951	10.1001/jama.292.8.943	678	33.9
mtDNA mutations increase tumorigenicity in prostate cancer	Petros, JA; Baumann, AK; Ruiz-Pesini, E; Amin, MB; Sun, CQ; Hall, J; Lim, S; Issa, MM; Flanders, WD; Hosseini, SH; Marshall, FF; Wallace, DC	PROCEEDINGS OF THE NATIONAL ACADEMY OF SCIENCES OF THE UNITED STATES OF AMERICA	JAN 18 2005	2005	102	3	719	724	10.1073/pnas.0408894102	650	34.21
2004 WHO classification of the renal tumors of the adults	Lopez-Beltran, A; Scarpelli, M; Rodolfo, M; Kirkali, Z	EUROPEAN UROLOGY	MAY 2006	2006	49	5	798	805	10.1016/j.eururo.2005.11.035	639	35.5
Mutations in a novel gene lead to kidney tumors, lung wall defects, and benign tumors of the hair follicle in patients with the Birt-Hogg-Dube syndrome	Nickerson, ML; Warren, MB; Toro, JR; Matrosova, V; Glenn, G; Turner, ML; Duray, P; Merino, M; Choyke, P; Pavlovich, CP; Sharma, N; Walther, M; Munroe, D; Hill, R; Maher, E; Greenberg, C; Lerman, MI; Linehan, WM; Zbar, B; Schmidt, LS	CANCER CELL	AUG 2002	2002	2	2	157	164	10.1016/S1535-6108(02)00104-6	636	28.91
Molecular basis of the VHL hereditary cancer syndrome	Kaelin, WG	NATURE REVIEWS CANCER	SEP 2002	2002	2	9	673	682	10.1038/nrc885	623	28.32
Mitochondrial mutations in cancer	Brandon, M.; Baldi, P.; Wallace, D. C.	ONCOGENE	AUG 2006	2006	25	34	4647	4662	10.1038/sj.onc.1209607	619	34.39
Inhibition of HIF is necessary for tumor suppression by the von Hippel-Lindau protein	Kondo, K; Klco, J; Nakamura, E; Lechpammer, M; Kaelin, WG	CANCER CELL	APR 2002	2002	1	3	237	246	10.1016/S1535-6108(02)00043-0	619	28.14
Matched comparison of radical nephrectomy vs nephron-sparing surgery in patients with unilateral renal cell carcinoma and a normal contralateral kidney	Lau, WKO; Blute, ML; Weaver, AL; Torres, VE; Zincke, H	MAYO CLINIC PROCEEDINGS	DEC 2000	2000	75	12	1236	1242		580	24.17
The genetic basis of kidney cancer: a metabolic disease	Linehan, W. Marston; Srinivasan, Ramaprasad; Schmidt, Laura S.	NATURE REVIEWS UROLOGY	MAY 2010	2010	7	5	277	285	10.1038/nrurol.2010.47	545	38.93
<i>Succinate dehydrogenase</i> and <i>fumarate hydratase</i>:: linking mitochondrial dysfunction and cancer	King, A.; Selak, M. A.; Gottlieb, E.	ONCOGENE	AUG 2006	2006	25	34	4675	4682	10.1038/sj.onc.1209594	506	28.11
Mitochondrial tumour suppressors: A genetic and biochemical update	Gottlieb, E; Tomlinson, IPM	NATURE REVIEWS CANCER	NOV 2005	2005	5	11	857	866	10.1038/nrc1737	489	25.74
Inhibition of HIF2α is sufficient to suppress pVHL-defective tumor growth	Kondo, K; Kim, WY; Lechpammer, M; Kaelin, WG	PLOS BIOLOGY	DEC 2003	2003	1	3	439	444	10.1371/journal.pbio.0000083	481	22.9
Inherited susceptibility to uterine leiomyomas and renal cell cancer	Launonen, V; Vierimaa, O; Kiuru, M; Isola, J; Roth, S; Pukkala, E; Sistonen, P; Herva, R; Aaltonen, LA	PROCEEDINGS OF THE NATIONAL ACADEMY OF SCIENCES OF THE UNITED STATES OF AMERICA	MAR 13 2001	2001	98	6	3387	3392	10.1073/pnas.051633798	450	19.57
Aristolochic acid and the etiology of endemic (Balkan) nephropathy	Grollman, Arthur P.; Shibutani, Shinya; Moriya, Masaaki; Miller, Frederick; Wu, Lin; Moll, Ute; Suzuki, Naomi; Fernandes, Andrea; Rosenquist, Thomas; Medverec, Zvonimir; Jakovina, Krunoslav; Brdar, Branko; Slade, Neda; Turesky, Robert J.; Goodenough, Angela K.; Rieger, Robert; Vukelic, Mato; Jelakovic, Bojan	PROCEEDINGS OF THE NATIONAL ACADEMY OF SCIENCES OF THE UNITED STATES OF AMERICA	JUL 17 2007	2007	104	29	12129	12134	10.1073/pnas.0701248104	445	26.18
CD105 is important for angiogenesis: evidence and potential applications	Duff, SE; Li, CG; Garland, JM; Kumar, S	FASEB JOURNAL	JUN 2003	2003	17	9	984	992	10.1096/fj.02-0634rev	437	20.81
Novel Therapeutic Inhibitors of the c-Met Signaling Pathway in Cancer	Eder, Joseph Paul; Woude, George F. Vande; Boerner, Scott A.; LoRusso, Patricia M.	CLINICAL CANCER RESEARCH	APR 1 2009	2009	15	7	2207	2214	10.1158/1078-0432.CCR-08-1306	430	28.67
Mutations in the <i>Fumarate hydratase</i> gene cause hereditary leiomyomatosis and renal cell cancer in families in North America	Toro, JR; Nickerson, ML; Wei, MH; Warren, MB; Glenn, GM; Turner, ML; Stewart, L; Duray, P; Tourre, O; Sharma, N; Choyke, P; Stratton, P; Merino, M; Walther, MM; Linehan, WM; Schmidt, LS; Zbar, B	AMERICAN JOURNAL OF HUMAN GENETICS	JUL 2003	2003	73	1	95	106	10.1086/376435	430	20.48
Renal Cyst Formation in Fh1-Deficient Mice Is Independent of the Hif/Phd Pathway: Roles for Fumarate in KEAP1 Succination and Nrf2 Signaling	Adam, Julie; Hatipoglu, Emine; O'Flaherty, Linda; Ternette, Nicola; Sahgal, Natasha; Lockstone, Helen; Baban, Dilair; Nye, Emma; Stamp, Gordon W.; Wolhuter, Kathryn; Stevens, Marcus; Fischer, Roman; Carmeliet, Peter; Maxwell, Patrick H.; Pugh, Chris W.; Frizzell, Norma; Soga, Tomoyoshi; Kessler, Benedikt M.; El-Bahrawy, Mona; Ratcliffe, Peter J.; Pollard, Patrick J.	CANCER CELL	OCT 18 2011	2011	20	4	524	537	10.1016/j.ccr.2011.09.006	422	32.46
von Hippel-Lindau disease: A clinical and scientific review	Maher, Eamonn R.; Neumann, Hartmut P. H.; Richard, Stephane	EUROPEAN JOURNAL OF HUMAN GENETICS	JUN 2011	2011	19	6	617	623	10.1038/ejhg.2010.175	406	31.23
KIT (CD117): A review on expression in normal and neoplastic tissues, and mutations and their clinicopathologic correlation	Miettinen, M; Lasota, J	APPLIED IMMUNOHISTOCHEMISTRY & MOLECULAR MORPHOLOGY	SEP 2005	2005	13	3	205	220	10.1097/01.pai.0000173054.83414.22	404	21.26
HIF activation identifies early lesions in VHL kidneys: Evidence for site-specific tumor suppressor function in the nephron	Mandriota, SJ; Turner, KJ; Davies, DR; Murray, PG; Morgan, NV; Sowter, HM; Wykoff, CC; Maher, ER; Harris, AL; Ratcliffe, PJ; Maxwell, PH	CANCER CELL	JUN 2002	2002	1	5	459	468	10.1016/S1535-6108(02)00071-5	397	18.05
A postoperative prognostic nomogram predicting recurrence for patients with conventional clear cell renal cell carcinoma	Sorbellini, M; Kattan, MW; Snyder, ME; Reuter, V; Motzer, R; Goetzl, M; McKiernan, J; Russo, P	JOURNAL OF UROLOGY	JAN 2005	2005	173	1	48	51	10.1097/01.ju.0000148261.19532.2c	385	20.26
<i>CHEK2</i> is a multiorgan cancer susceptibility gene	Cybulski, C; Górski, B; Huzarski, T; Masojc, B; Mierzejewski, M; Debniak, T; Teodorczyk, U; Byrski, T; Gronwald, J; Matyjasik, J; Zlowocka, E; Lenner, M; Grabowska, E; Nej, K; Castaneda, J; Medrek, K; Szymanska, A; Szymanska, J; Kurzawski, G; Suchy, J; Oszurek, O; Witek, A; Narod, SA; Lubinski, J	AMERICAN JOURNAL OF HUMAN GENETICS	DEC 2004	2004	75	6	1131	1135	10.1086/426403	374	18.7
Risk of renal and colonic neoplasms and spontaneous pneumothorax in the Birt-Hogg-Dube syndrome	Zbar, B; Alvord, WG; Glenn, G; Turner, M; Pavlovich, CP; Schmidt, L; Walther, M; Choyke, P; Weirich, G; Hewitt, SM; Duray, P; Gabril, F; Greenberg, C; Merino, MJ; Toro, J; Linehan, WM	CANCER EPIDEMIOLOGY BIOMARKERS & PREVENTION	APR 2002	2002	11	4	393	400		373	16.95
Birt-Hogg-Dube syndrome: diagnosis and management	Menko, Fred H.; van Steensel, Maurice A. M.; Giraud, Sophie; Friis-Hansen, Lennart; Richard, Stephane; Ungari, Silvana; Nordenskjold, Magnus; Hansen, Thomas v. O.; Solly, John; Maher, Eamonn R.	LANCET ONCOLOGY	DEC 2009	2009	10	12	1199	1206	10.1016/S1470-2045(09)70188-3	369	24.6
Haem oxygenase is synthetically lethal with the tumour suppressor fumarate hydratase	Frezza, Christian; Zheng, Liang; Folger, Ori; Rajagopalan, Kartik N.; MacKenzie, Elaine D.; Jerby, Livnat; Micaroni, Massimo; Chaneton, Barbara; Adam, Julie; Hedley, Ann; Kalna, Gabriela; Tomlinson, Ian P. M.; Pollard, Patrick J.; Watson, Dave G.; Deberardinis, Ralph J.; Shlomi, Tomer; Ruppin, Eytan; Gottlieb, Eyal	NATURE	SEP 8 2011	2011	477	7363	225	U132	10.1038/nature10363	367	28.23
Fumarate is an epigenetic modifier that elicits epithelial-to-mesenchymal transition	Sciacovelli, Marco; Goncalves, Emanuel; Johnson, Timothy Isaac; Zecchini, Vincent Roberto; da Costa, Ana Sofia Henriques; Gaude, Edoardo; Drubbel, Alizee Vercauteren; Theobald, Sebastian Julian; Abbo, Sandra Riekje; Tran, Maxine Gia Binh; Rajeeve, Vinothini; Cardaci, Simone; Foster, Sarah; Yun, Haiyang; Cutillas, Pedro; Warren, Anne; Gnanapragasam, Vincent; Gottlieb, Eyal; Franze, Kristian; Huntl…	NATURE	SEP 22 2016	2016	537	7621	544	+	10.1038/nature19353	359	44.88
Renal cell carcinoma	Cairns, Paul	CANCER BIOMARKERS	2011	2011	9	1-6	461	473	10.3233/CBM-2011-0176	356	27.38
Hepcidin and Disorders of Iron Metabolism	Ganz, Tomas; Nemeth, Elizabeta	ANNUAL REVIEW OF MEDICINE, VOL 62, 2011	2011	2011	62		347	360	10.1146/annurev-med-050109-142444	354	27.23
Anti-apoptotic signaling by hepatocyte growth factor/Met via the phosphatidylinositol 3-kinase/Akt and mitogen-activated protein kinase pathways	Xiao, GH; Jeffers, M; Bellacosa, A; Mitsuuchi, Y; Vande Woude, GF; Testa, JR	PROCEEDINGS OF THE NATIONAL ACADEMY OF SCIENCES OF THE UNITED STATES OF AMERICA	JAN 2 2001	2001	98	1	247	252	10.1073/pnas.011532898	354	15.39
Pheochromocytoma and paraganglioma pathogenesis: learning from genetic heterogeneity	Dahia, Patricia L. M.	NATURE REVIEWS CANCER	FEB 2014	2014	14	2	108	119	10.1038/nrc3648	350	35
The genetic basis of cancer of the kidney	Linehan, WM; Walther, MM; Zbar, B	JOURNAL OF UROLOGY	DEC 2003	2003	170	6	2163	2172	10.1097/01.ju.0000096060.92397.ed	345	16.43
Understanding Pathologic Variants of Renal Cell Carcinoma: Distilling Therapeutic Opportunities from Biologic Complexity	Shuch, Brian; Amin, Ali; Armstrong, Andrew J.; Eble, John N.; Ficarra, Vincenzo; Lopez-Beltran, Antonio; Martignoni, Guido; Rini, Brian I.; Kutikov, Alexander	EUROPEAN UROLOGY	JAN 2015	2015	67	1	85	97	10.1016/j.eururo.2014.04.029	344	38.22
Vascular tumors in livers with targeted inactivation of the von Hippel-Lindau tumor suppressor	Haase, VH; Glickman, JN; Socolovsky, M; Jaenisch, R	PROCEEDINGS OF THE NATIONAL ACADEMY OF SCIENCES OF THE UNITED STATES OF AMERICA	FEB 13 2001	2001	98	4	1583	1588	10.1073/pnas.98.4.1583	331	14.39
<i>BHD</i> mutations, clinical and molecular genetic investigations of Birt-Hogg-Dube syndrome:: a new series of 50 families and a review of published reports	Toro, J. R.; Wei, M-H; Glenn, G. M.; Weinreich, M.; Toure, O.; Vocke, C.; Turner, M.; Choyke, P.; Merino, M. J.; Pinto, P. A.; Steinberg, S. M.; Schmidt, L. S.; Linehan, W. M.	JOURNAL OF MEDICAL GENETICS	JUN 2008	2008	45	6	321	331	10.1136/jmg.2007.054304	329	20.56
SGLT2 inhibition in diabetes mellitus: rationale and clinical prospects	Ferrannini, Ele; Solini, Anna	NATURE REVIEWS ENDOCRINOLOGY	AUG 2012	2012	8	8	495	502	10.1038/nrendo.2011.243	325	27.08
Patterns of Gene Expression and Copy-Number Alterations in von-Hippel Lindau Disease-Associated and Sporadic Clear Cell Carcinoma of the Kidney	Beroukhim, Rameen; Brunet, Jean-Philippe; Di Napoli, Arianna; Mertz, Kirsten D.; Seeley, Apryle; Pires, Maira M.; Linhart, David; Worrell, Robert A.; Moch, Holger; Rubin, Mark A.; Sellers, William R.; Meyerson, Matthew; Linehan, W. Marston; Kaelin, William G., Jr.; Signoretti, Sabina	CANCER RESEARCH	JUN 1 2009	2009	69	11	4674	4681	10.1158/0008-5472.CAN-09-0146	317	21.13
Iron overload and its association with cancer risk in humans: evidence for iron as a carcinogenic metal	Huang, Xi	MUTATION RESEARCH-FUNDAMENTAL AND MOLECULAR MECHANISMS OF MUTAGENESIS	DEC 10 2003	2003	533	1-2	153	171	10.1016/j.mrfmmm.2003.08.023	315	15
Up-regulation of hypoxia-inducible factors HIF-1α and HIF-2α under normoxic conditions in renal carcinoma cells by von Hippel-Lindau tumor suppressor gene loss of function	Krieg, M; Haas, R; Brauch, H; Acker, T; Flamme, I; Plate, KH	ONCOGENE	NOV 16 2000	2000	19	48	5435	5443	10.1038/sj.onc.1203938	310	12.92
von Hippel-Lindau protein mutants linked to type 2C VHL disease preserve the ability to downregulate HIF	Hoffman, MA; Ohh, M; Yang, HF; Klco, JM; Ivan, M; Kaelin, WG	HUMAN MOLECULAR GENETICS	MAY 1 2001	2001	10	10	1019	1027	10.1093/hmg/10.10.1019	309	13.43
The Cancer Genome Atlas of renal cell carcinoma: findings and clinical implications	Linehan, W. Marston; Ricketts, Christopher J.	NATURE REVIEWS UROLOGY	SEP 2019	2019	16	9	539	552	10.1038/s41585-019-0211-5	306	61.2
The epidemiology of renal cell carcinoma	Lipworth, Loren; Tarone, Robert E.; McLaughlin, Joseph K.	JOURNAL OF UROLOGY	DEC 2006	2006	176	6	2353	2358	10.1016/j.juro.2006.07.130	303	16.83
A role for mitochondrial enzymes in inherited neoplasia and beyond	Eng, C; Kiuru, M; Fernandez, MJ; Aaltonen, LA	NATURE REVIEWS CANCER	MAR 2003	2003	3	3	193	202	10.1038/nrc1013	303	14.43
Mutation Detection in Patients With Advanced Cancer by Universal Sequencing of Cancer-Related Genes in Tumor and Normal DNA vs Guideline-Based Germline Testing	Mandelker, Diana; Zhang, Liying; Kemel, Yelena; Stadler, Zsofia K.; Joseph, Vijai; Zehir, Ahmet; Pradhan, Nisha; Arnold, Angela; Walsh, Michael F.; Li, Yirong; Balakrishnan, Anoop R.; Syed, Aijazuddin; Prasad, Meera; Nafa, Khedoudja; Carlo, Maria I.; Cadoo, Karen A.; Sheehan, Meg; Fleischut, Megan H.; Salo-Mullen, Erin; Trottier, Magan; Lipkin, Steven M.; Lincoln, Anne; Mukherjee, Semanti; Ravich…	JAMA-JOURNAL OF THE AMERICAN MEDICAL ASSOCIATION	SEP 5 2017	2017	318	9	825	835	10.1001/jama.2017.11137	300	42.86
An Antioxidant Response Phenotype Shared between Hereditary and Sporadic Type 2 Papillary Renal Cell Carcinoma	Ooi, Aikseng; Wong, Jing-Chii; Petillo, David; Roossien, Douglas; Perrier-Trudova, Victoria; Whitten, Douglas; Min, Bernice Wong Hui; Tan, Min-Han; Zhang, Zhongfa; Yang, Ximing J.; Zhou, Ming; Gardie, Betty; Molinie, Vincent; Richard, Stephane; Tan, Puay Hoon; Teh, Bin Tean; Furge, Kyle A.	CANCER CELL	OCT 18 2011	2011	20	4	511	523	10.1016/j.ccr.2011.08.024	298	22.92
Early-onset renal cell carcinoma as a novel extraparaganglial component of <i>SDHB</i>-associated heritable paraganglioma	Vanharanta, S; Buchta, M; McWhinney, SR; Virta, SK; Peçzkowska, M; Morrison, CD; Lehtonen, R; Januszewicz, A; Järvinen, H; Juhola, M; Mecklin, JP; Pukkala, E; Herva, R; Kiuru, M; Nupponen, NN; Aaltonen, LA; Neumann, HPH; Eng, C	AMERICAN JOURNAL OF HUMAN GENETICS	JAN 2004	2004	74	1	153	159	10.1086/381054	292	14.6
Timing the Landmark Events in the Evolution of Clear Cell Renal Cell Cancer: TRACERx Renal	Mitchell, Thomas J.; Turajlic, Samra; Rowan, Andrew; Nicol, David; Farmery, James H. R.; O'Brien, Tim; Martincorena, Inigo; Tarpey, Patrick; Angelopoulos, Nicos; Yates, Lucy R.; Butler, Adam P.; Raine, Keiran; Stewart, Grant D.; Challacombe, Ben; Fernando, Archana; Lopez, Jose I.; Hazell, Steve; Chandra, Ashish; Chowdhury, Simon; Rudman, Sarah; Soultati, Aspasia; Stamp, Gordon; Fotiadis, Nicos; P…	CELL	APR 19 2018	2018	173	3	611	+	10.1016/j.cell.2018.02.020	287	47.83
Somatic mutations of the <i>MET</i> oncogene are selected during metastatic spread of human HNSC carcinomas	Di Renzo, MF; Olivero, M; Martone, T; Maffe, A; Maggiora, P; De Stefani, A; Valente, G; Giordano, S; Cortesina, G; Comoglio, PM	ONCOGENE	MAR 16 2000	2000	19	12	1547	1555	10.1038/sj.onc.1203455	285	11.88
Rend cyst development in mice with conditional inactivation of the von Hippel-Lindau tumor suppressor	Rankin, EB; Tomaszewski, JE; Haase, VH	CANCER RESEARCH	MAR 1 2006	2006	66	5	2576	2583	10.1158/0008-5472.CAN-05-3241	282	15.67
Germline <i>BHD</i>-mutation spectrum and phenotype analysis of a large cohort of families with Birt-Hogg-Dube syndrome	Schmidt, LS; Nickerson, ML; Warren, MB; Glenn, GM; Toro, JR; Merino, MJ; Turner, ML; Choyke, PL; Sharma, N; Peterson, J; Morrison, P; Maher, ER; Walther, MM; Zbar, B; Linehan, WM	AMERICAN JOURNAL OF HUMAN GENETICS	JUN 2005	2005	76	6	1023	1033	10.1086/430842	280	14.74
A novel germ line juxtamembrane <i>Met</i> mutation in human gastric cancer	Lee, JH; Han, SU; Cho, H; Jennings, B; Gerrard, B; Dean, M; Schmidt, L; Zbar, B; Vande Woude, GF	ONCOGENE	OCT 12 2000	2000	19	43	4947	4953	10.1038/sj.onc.1203874	278	11.58
Pheochromocytoma and Paraganglioma	Neumann, Hartmut P. H.; Young, William F., Jr.; Eng, Charis	NEW ENGLAND JOURNAL OF MEDICINE	AUG 8 2019	2019	381	6	552	565	10.1056/NEJMra1806651	276	55.2
The emerging role and targetability of the TCA cycle in cancer metabolism	Anderson, Nicole M.; Mucka, Patrick; Kern, Joseph G.; Feng, Hui	PROTEIN & CELL	FEB 2018	2018	9	2	216	237	10.1007/s13238-017-0451-1	272	45.33
The morphologic spectrum of kidney tumors in hereditary leiomyomatosis and renal cell carcinoma (HLRCC) syndrome	Merino, Maria J.; Torres-Cabala, Carlos; Pinto, Peter; Linehan, William Marston	AMERICAN JOURNAL OF SURGICAL PATHOLOGY	OCT 2007	2007	31	10	1578	1585	10.1097/PAS.0b013e31804375b8	270	15.88
Germline <i>SDHB</i> mutations and familial renal cell carcinoma	Ricketts, Christopher; Woodward, Emma R.; Killick, Pip; Morris, Mark R.; Astuti, Dewi; Latif, Farida; Maher, Eamonn R.	JOURNAL OF THE NATIONAL CANCER INSTITUTE	SEP 3 2008	2008	100	17	1260	1262	10.1093/jnci/djn254	260	16.25
von Hippel-Lindau disease	Kaelin, William G., Jr.	ANNUAL REVIEW OF PATHOLOGY-MECHANISMS OF DISEASE	2007	2007	2		145	173	10.1146/annurev.pathol.2.010506.092049	259	15.24
Regulation of the Iron Homeostatic Hormone Hepcidin	Sangkhae, Veena; Nemeth, Elizabeta	ADVANCES IN NUTRITION	JAN 2017	2017	8	1	126	136	10.3945/an.116.013961	254	36.29
Tumor Risks and Genotype-Phenotype-Proteotype Analysis in 358 Patients With Germline Mutations in <i>SDHB</i> and <i>SDHD</i>	Ricketts, Christopher J.; Forman, Julia R.; Rattenberry, Eleanor; Bradshaw, Nicola; Lalloo, Fiona; Izatt, Louise; Cole, Trevor R.; Armstrong, Ruth; Kumar, V. K. Ajith; Morrison, Patrick J.; Atkinson, A. Brew; Douglas, Fiona; Ball, Steve G.; Cook, Jackie; Srirangalingam, Umasuthan; Killick, Pip; Kirby, Gail; Aylwin, Simon; Woodward, Emma R.; Evans, D. Gareth R.; Hodgson, Shirley V.; Murday, Vicky;…	HUMAN MUTATION	JAN 2010	2010	31	1	41	51	10.1002/humu.21136	253	18.07
Succinate dehydrogenase - Assembly, regulation and role in human disease	Rutter, Jared; Winge, Dennis R.; Schiffman, Joshua D.	MITOCHONDRION	JUN 2010	2010	10	4	393	401	10.1016/j.mito.2010.03.001	250	17.86
Long-Term Oncologic Outcomes After Radiofrequency Ablation for T1 Renal Cell Carcinoma	Psutka, Sarah P.; Feldman, Adam S.; McDougal, W. Scott; McGovern, Francis J.; Mueller, Peter; Gervais, Debra A.	EUROPEAN UROLOGY	MAR 2013	2013	63	3	486	492	10.1016/j.eururo.2012.08.062	235	21.36
Genetics and clinical characteristics of hereditary pheochromocytomas and paragangliomas	Welander, Jenny; Soderkvist, Peter; Gimm, Oliver	ENDOCRINE-RELATED CANCER	DEC 2011	2011	18	6	R253	R276	10.1530/ERC-11-0170	234	18
Tubuloids derived from human adult kidney and urine for personalized disease modeling	Schutgens, Frans; Rookmaaker, Maarten B.; Margaritis, Thanasis; Rios, Anne; Ammerlaan, Carola; Jansen, Jitske; Gijzen, Linda; Vormann, Marianne; Vonk, Annelotte; Viveen, Marco; Yengej, Fjodor Yousef; Derakhshan, Sepide; de Winter-de Groot, Karin M.; Artegiani, Benedetta; van Boxtel, Ruben; Cuppen, Edwin; Hendrickx, Antoni P. A.; Van Den Heuvel-Eibrink, Marry M.; Heitzer, Ellen; Lanz, Henriette; B…	NATURE BIOTECHNOLOGY	MAR 2019	2019	37	3	303	+	10.1038/s41587-019-0048-8	232	46.4
Multiple splice variants of the human HIF-3α locus are targets of the von Hippel-Lindau E3 uhiquitin ligase complex	Maynard, MA; Qi, H; Chung, J; Lee, EHL; Kondo, Y; Hara, S; Conaway, RC; Conaway, JW; Ohh, M	JOURNAL OF BIOLOGICAL CHEMISTRY	MAR 28 2003	2003	278	13	11032	11040	10.1074/jbc.M208681200	229	10.9
Genetic and functional analyses of <i>FH</i> mutations in multiple cutaneous and uterine leiomyomatosis, hereditary leiomyomatosis and renal cancer, and fumarate hydratase deficiency	Alam, NA; Rowan, AJ; Wortham, NC; Pollard, PJ; Mitchell, M; Tyrer, JP; Barclay, E; Calonje, E; Manek, S; Adams, SJ; Bowers, PW; Burrows, NP; Charles-Holmes, R; Cook, LJ; Daly, BM; Ford, GP; Fuller, LC; Hadfield-Jones, SE; Hardwick, N; Highet, AS; Keefe, M; MacDonald-Hull, SP; Potts, EDA; Crone, M; Wilkinson, S; Camacho-Martinez, F; Jablonska, S; Ratnavel, R; MacDonald, A; Mann, RJ; Grice, K; Guil…	HUMAN MOLECULAR GENETICS	JUN 1 2003	2003	12	11	1241	1252	10.1093/hmg/ddg148	228	10.86
Percutaneous radio frequency ablation of small renal tumors: Initial results	Pavlovich, CP; Walther, MM; Choyke, PL; Pautler, SE; Chang, R; Linehan, WM; Wood, BJ	JOURNAL OF UROLOGY	JAN 2002	2002	167	1	10	15	10.1016/S0022-5347(05)65371-2	227	10.32
Regulation of E-cadherin expression by <i>VHL</i> and hypoxia-inducible factor	Esteban, MA; Tran, MGB; Harten, SK; Hill, P; Castellanos, MC; Chandra, A; Raval, R; O'Brien, TS; Maxwell, PH	CANCER RESEARCH	APR 1 2006	2006	66	7	3567	3575	10.1158/0008-5472.CAN-05-2670	226	12.56
Cancers of the kidney and urinary tract in patients on dialysis for end-stage renal disease: Analysis of data from the United States, Europe, and Australia and New Zealand	Stewart, JH; Buccianti, G; Agodoa, L; Gellert, R; McCredie, MRE; Lowenfels, AB; Disney, APS; Wolfe, RA; Boyle, P; Maisonneuve, P	JOURNAL OF THE AMERICAN SOCIETY OF NEPHROLOGY	JAN 2003	2003	14	1	197	207	10.1097/01.ASN.0000039608.81046.81	219	10.43
Lung cysts, spontaneous pneumothorax, and genetic associations in 89 families with Birt-Hogg-Dube syndrome	Toro, Jorge R.; Pautler, Stephen E.; Stewart, Laveta; Glenn, Gladys M.; Weinreich, Michael; Toure, Ousmane; Wei, Ming-Hui; Schmidt, Laura S.; Davis, Lewis; Zbar, Berton; Choyke, Peter; Steinberg, Seth M.; Nguyen, Dao M.; Linehan, W. Marston	AMERICAN JOURNAL OF RESPIRATORY AND CRITICAL CARE MEDICINE	MAY 15 2007	2007	175	10	1044	1053	10.1164/rccm.200610-1483OC	218	12.82
Microsatellite Instability: A Predictive Biomarker for Cancer Immunotherapy	Chang, Liisa; Chang, Minna; Chang, Hanna M.; Chang, Fuju	APPLIED IMMUNOHISTOCHEMISTRY & MOLECULAR MORPHOLOGY	FEB 2018	2018	26	2	E15	E21	10.1097/PAI.0000000000000575	215	35.83
Mitochondrial DNA content: Its genetic heritability and association with renal cell carcinoma	Xing, Jinliang; Chen, Meng; Wood, Christopher G.; Lin, Jie; Spitz, Margaret R.; Ma, Jianzhong; Amos, Christopher I.; Shields, Peter G.; Benowitz, Neal L.; Gu, Jian; de Andrade, Mariza; Swan, Gary E.; Wu, Xifeng	JNCI-JOURNAL OF THE NATIONAL CANCER INSTITUTE	AUG 6 2008	2008	100	15	1104	1112	10.1093/jnci/djn213	214	13.38
Common and uncommon histologic subtypes of renal cell carcinoma: Imaging spectrum with pathologic correlation	Prasad, Srinivasa R.; Humphrey, Peter A.; Catena, Jay R.; Narra, Vamsi R.; Srigley, John R.; Cortez, Arthur D.; Dalrymple, Neal C.; Chintapalli, Kedar N.	RADIOGRAPHICS	NOV-DEC 2006	2006	26	6	1795	U13	10.1148/rg.266065010	210	11.67
Novel mutations in <i>FH</i> and expansion of the spectrum of phenotypes expressed in families with hereditary leiomyomatosis and renal cell cancer	Wei, MH; Toure, O; Glenn, GM; Pithukpakorn, M; Neckers, L; Stolle, C; Choyke, P; Grubb, R; Middelton, L; Turner, ML; Walther, MM; Merino, MJ; Zbar, B; Linehan, WM; Toro, JR	JOURNAL OF MEDICAL GENETICS	JAN 2006	2006	43	1	18	27	10.1136/jmg.2005.033506	209	11.61
Association of the P-glycoprotein transporter <i>MDR1<SUP>C3435T</SUP></i> polymorphism with the susceptibility to renal epithelial tumors	Siegsmund, M; Brinkmann, U; Schäffeler, E; Weirich, G; Schwab, M; Eichelbaum, M; Fritz, P; Burk, O; Decker, J; Alken, P; Rothenpieler, U; Kerb, R; Hoffmeyer, S; Brauch, H	JOURNAL OF THE AMERICAN SOCIETY OF NEPHROLOGY	JUL 2002	2002	13	7			10.1097/01.ASN.0000019412.87412.BC	201	9.14
Genetic Analysis of von Hippel-Lindau Disease	Nordstrom-O'Brien, Morgan; van der Luijt, Rob B.; van Rooijen, Ellen; van den Ouweland, Ans M.; Majoor-Krakauer, Danielle F.; Lolkema, Martijn P.; van Brussel, Aram; Voest, Emile E.; Giles, Rachel H.	HUMAN MUTATION	MAY 2010	2010	31	5	521	537	10.1002/humu.21219	200	14.29
Von Hippel-Lindau and Hereditary Pheochromocytoma/Paraganglioma Syndromes: Clinical Features, Genetics, and Surveillance Recommendations in Childhood	Rednam, Surya P.; Erez, Ayelet; Druker, Harriet; Janeway, Katherine A.; Kamihara, Junne; Kohlmann, Wendy K.; Nathanson, Katherine L.; States, Lisa J.; Tomlinson, Gail E.; Villani, Anita; Voss, Stephan D.; Schiffman, Joshua D.; Wasserman, Jonathan D.	CLINICAL CANCER RESEARCH	JUN 15 2017	2017	23	12	E68	E75	10.1158/1078-0432.CCR-17-0547	198	28.29
Hereditary leiomyomatosis and renal cell cancer: A syndrome associated with an aggressive form of inherited renal cancer	Grubb, Robert L., III; Franks, Michael E.; Toro, Jorge; Middelton, Lindsay; Choyke, Lynda; Fowler, Sarah; Torres-Cabala, Carlos; Glenn, Gladys M.; Choyke, Peter; Merino, Maria J.; Zbar, Berton; Pinto, Peter A.; Srinivasan, Ramaprasad; Coleman, Jonathan A.; Linehan, W. Marston	JOURNAL OF UROLOGY	JUN 2007	2007	177	6	2074	2079	10.1016/j.juro.2007.01.155	198	11.65
LDH-A inhibition, a therapeutic strategy for treatment of hereditary leiomyomatosis and renal cell cancer	Xie, Han; Valera, Vladimir A.; Merino, Maria J.; Amato, Angela M.; Signoretti, Sabina; Linehan, William M.; Sukhatme, Vikas P.; Seth, Pankaj	MOLECULAR CANCER THERAPEUTICS	MAR 2009	2009	8	3	626	635	10.1158/1535-7163.MCT-08-1049	196	13.07
Germline <i>BAP1</i> Mutations Predispose to Renal Cell Carcinomas	Popova, Tatiana; Hebert, Lucie; Jacquemin, Virginie; Gad, Sophie; Caux-Moncoutier, Virginie; Dubois-d'Enghien, Catherine; Richaudeau, Benedicte; Renaudin, Xavier; Sellers, Jason; Nicolas, Andre; Sastre-Garau, Xavier; Desjardins, Laurence; Gyapay, Gabor; Raynal, Virginie; Sinilnikova, Olga M.; Andrieu, Nadine; Manie, Elodie; de Pauw, Antoine; Gesta, Paul; Bonadona, Valerie; Maugard, Christine M.; …	AMERICAN JOURNAL OF HUMAN GENETICS	JUN 6 2013	2013	92	6	974	980	10.1016/j.ajhg.2013.04.012	193	17.55
<i>DICER1</i> and Associated Conditions: Identification of At-risk Individuals and Recommended Surveillance Strategies	Schultz, Kris Ann P.; Williams, Gretchen M.; Kamihara, Junne; Stewart, Douglas R.; Harris, Anne K.; Bauer, Andrew J.; Turner, Joyce; Shah, Rachana; Schneider, Katherine; Schneider, Kami Wolfe; Carr, Ann Garrity; Harney, Laura A.; Baldinger, Shari; Frazier, A. Lindsay; Orbach, Daniel; Schneider, Dominik T.; Malkin, David; Dehner, Louis P.; Messinger, Yoav H.; Hill, D. Ashley	CLINICAL CANCER RESEARCH	MAY 15 2018	2018	24	10	2251	2261	10.1158/1078-0432.CCR-17-3089	192	32
Aberrant succination of proteins in fumarate hydratase-deficient mice and HLRCC patients is a robust biomarker of mutation status	Bardella, Chiara; El-Bahrawy, Mona; Frizzell, Norma; Adam, Julie; Ternette, Nicola; Hatipoglu, Emine; Howarth, Kimberley; O'Flaherty, Linda; Roberts, Ian; Turner, Gareth; Taylor, Jennifer; Giaslakiotis, Konstantinos; Macaulay, Valentine M.; Harris, Adrian L.; Chandra, Ashish; Lehtonen, Heli J.; Launonen, Virpi; Aaltonen, Lauri A.; Pugh, Christopher W.; Mihai, Radu; Trudgian, David; Kessler, Bened…	JOURNAL OF PATHOLOGY	SEP 2011	2011	225	1	4	11	10.1002/path.2932	189	14.54
Fumarate induces redox-dependent senescence by modifying glutathione metabolism	Zheng, Liang; Cardaci, Simone; Jerby, Livnat; MacKenzie, Elaine D.; Sciacovelli, Marco; Johnson, T. Isaac; Gaude, Edoardo; King, Ayala; Leach, Joshua D. G.; Edrada-Ebel, RuAngelie; Hedley, Ann; Morrice, Nicholas A.; Kalna, Gabriela; Blyth, Karen; Ruppin, Eytan; Frezza, Christian; Gottlieb, Eyal	NATURE COMMUNICATIONS	JAN 2015	2015	6				10.1038/ncomms7001	187	20.78
Hereditary leiomyomatosis and renal cell cancer (HLRCC): renal cancer risk, surveillance and treatment	Menko, Fred H.; Maher, Eamonn R.; Schmidt, Laura S.; Middelton, Lindsay A.; Aittomaki, Kristiina; Tomlinson, Ian; Richard, Stephane; Linehan, W. Marston	FAMILIAL CANCER	DEC 2014	2014	13	4	637	644	10.1007/s10689-014-9735-2	186	18.6
Immunohistochemistry for SDHB triages genetic testing of <i>SDHB</i>, <i>SDHC</i>, and <i>SDHD</i> in paraganglioma-pheochromocytoma syndromes	Gill, Anthony J.; Benn, Diana E.; Chou, Angela; Clarkson, Adele; Muljono, Anita; Meyer-Rochow, Goswin Y.; Richardson, Anne Louise; Sidhu, Stan B.; Robinson, Bruce G.; Clifton-Bligh, Roderick J.	HUMAN PATHOLOGY	JUN 2010	2010	41	6	805	814	10.1016/j.humpath.2009.12.005	184	13.14
Epigenetic inactivation of the <i>RASSF1A</i> 3p21.3 tumor suppressor gene in both clear cell and papillary renal cell carcinoma	Morrissey, C; Martinez, A; Zatyka, M; Agathanggelou, A; Honorio, S; Astuti, D; Morgan, NV; Moch, H; Richards, FM; Kishida, T; Yao, M; Schraml, P; Latif, F; Maher, ER	CANCER RESEARCH	OCT 1 2001	2001	61	19	7277	7281		184	8
SDH mutations in tumorigenesis and inherited endocrine tumours: lesson from the phaeochromocytoma-paraganglioma syndromes	Pasini, B.; Stratakis, C. A.	JOURNAL OF INTERNAL MEDICINE	JUL 2009	2009	266	1	19	42	10.1111/j.1365-2796.2009.02111.x	183	12.2
